# Supplementary material for: DFT Insights into NHC-Catalyzed Switchable [3+4] and [3+2] Annulations of Isatin-Derived Enals and N-Sulfonyl Ketimines: Mechanism, Regio- and Stereoselectivity
Source: Molecules. 2025 Oct 29;30(21):4218. doi: 10.3390/molecules30214218 (PMC12609633; doi:10.3390/molecules30214218)
Supplement: Supplementary file 1 [file molecules-30-04218-s001.zip]

Archive with 1 entries (1 files):
- molecules-3933938-supplementary.pdf
